# Supplementary material for: Phylogeny of Cutthroat Trout (Oncorhynchus clarkii) Based on Full Mitochondrial Genomes With Comments on Species Delimitation and Taxonomy
Source: Evol Appl. 2026 Jul 15;19(7):e70304. doi: 10.1111/eva.70304 (PMC13373317; doi:10.1111/eva.70304)
Supplement: Supplementary file 1 — Appendix S1: Sample information for all individuals included in this study, including GenBank accession numbers, mitochondrial haplotypes, total mitogenome length, sequencing coverage, sampling location and drainage, sequence origin, special notes and associated previous publications. [file EVA-19-e70304-s002.xlsx]

## Sheet: Sheet1
Appendix A. Sample information for all individuals included in this study, including GenBank accession numbers, mitochondrial haplotypes, total mitogenome length, sequencing coverage, sampling location and drainage, sequence origin, special notes, and associated previous publications.
Accession Number	Haplotype	Mitogenome Length	Mitochondrial Genome Coverage	Location	Drainage	Sequencing Origin	Special Note	Previous Publications
OL693876	King Salmon	16634		Fall Creek, OR	Alsea River, OR	Genbank		(Dziedzic, et al., 2022)
OK637252	Rainbow	16656		John Day River, OR	John Day River, OR	Genbank		(Dziedzic, et al., 2022)
DQ288270	Rainbow	16656		Gulkana River, AK	Copper River, AK	Genbank		(Brown, et al., 2006)
OK583899	Rainbow	16655		South Umpqua River, OR	Umpqua River, OR	Genbank		(Dziedzic, et al., 2022)
OK328115	Rainbow	16655		Alsea River, OR	Alsea River, OR	Genbank		(Dziedzic, et al., 2022)
OK623679	Rainbow	16655		Jenny Creek, OR	Klamath River CA	Genbank		(Dziedzic, et al., 2022)
OK623665	Rainbow	16655		John Day, OR	John Day River	Genbank	Listed as a Westslope Cutthroat Trout yet had a Rainbow Trout haplotype	(Dziedzic, et al., 2022)
OK623662	Rainbow	16655		Deardorff Creek, OR	John Day River	Genbank	Listed as a Westslope Cutthroat Trout yet had a Rainbow Trout haplotype	(Dziedzic, et al., 2022)
130905	Rainbow	16646	17.381	Hemlock Creek, WA	Columbia, WA	MLBM	Listed as a Coastal Cutthroat Trout yet had a Rainbow Trout haplotype
130906	Rainbow	16655	24.2778	Hemlock Creek, WA	Columbia, WA	MLBM	Listed as a Coastal Cutthroat Trout yet had a Rainbow Trout haplotype
MW300334	Gila	16654		Mora Hatchery, NM	Main Diamond Creek, NM	Genbank		(Diver, et al, 2024)
MW300336	Gila	16654		Mora Hatchery, NM	Whiskey Creek, NM	Genbank		(Diver, et al, 2024)
MW300342	Apache	16656		Alchesay Hatchery, AR	East Fork White River, AR	Genbank		(Diver, et al, 2024)
OK336457	Redband	16655		Odell Creek, OR	Deschutes River, OR	Genbank		(Dziedzic, et al., 2022)
OL339391	Redband	16655		Williamson River, OR	Klamath River, CA	Genbank		(Dziedzic, et al., 2022)
91953	Coastal	16655	29.731	Hackleman Creek	Willamette River, OR	MLBM
OL457392	Coastal	16659		Tillamook River, OR	Tillamook Bay, OR	Genbank		(Dziedzic, et al., 2022)
OR637299	Coastal	16658		Morrison Creek, BC	Courtenay River, BC	Genbank		(Westfall, el at., 2024)
NC_066908	Coastal	16658		Potts Creek, OR	Calapooia River, OR	Genbank		(Dziedzic, et al., 2022)
OL693868	Coastal	16658		Spencer Creek, OR	Alsea River, OR	Genbank		(Dziedzic, et al., 2022)
130929	Coastal	16658	31.556	Lost Creek, OR	Lost Creek, OR	MLBM
NC_006897	Lahontan	16658		Pyramid Lake, NV	Pyramid Lake, NV	Genbank		(Brown, et al., 2006)
AY886762	Lahontan	16658		Pyramid Lake, NV	Pyramid Lake, NV	Genbank		(Brown, et al., 2006)
97768	Lahontan	16659	20.57	Cottonwood Creek, OR	Whitehorse Basin, OR	MLBM
OL457427	Lahontan	16659		Willow Creek, OR	Whitehorse Basin, OR	Genbank		(Dziedzic, et al., 2022)
OL457422	Lahontan	16658		Little Whitehorse Creek, OR	Whitehorse Basin, OR	Genbank		(Dziedzic, et al., 2022)
91109	Lahontan	16658	57.884	Indian Creek, NV	Quinn River, NV	MLBM
182066	Lahontan	16658	40.889	Baker Lake, NV	Western Bonneville Basin, UT	MLBM
90741	Lahontan	16658	40.888	Sage Creek, NV	Quinn River, NV	MLBM
90414	Lahontan	16658	24.5	Coyote Creek, NV	Maggie River, NV	MLBM
97748	Lahontan	16658	17.847	Segunda Creek, NV	Humboldt River, NV	MLBM
91161	Lahontan	16658	48.1949	Mahogany Creek, NV	Summit Lake, NV	MLBM
91162	Lahontan	16658	44.4568	Mahogany Creek, NV	Summit Lake, NV	MLBM
OL457420	Lahontan	16658		Guano Creek, OR	Guano Valley, OR	Genbank		(Dziedzic, et al., 2022)
96517	Lahontan	16658	57.884	Doudy Pond, UT	Western Bonneville Basin, UT	MLBM
P69895 LDG	Westslope	16658	16227	Lodgegrass Creek, WY	Bighorn River, MT	PM
91585	Westslope	16658	60.2925	Cougar Creek, ID	North Fork Clearwater River, ID	MLBM
90332	Westslope	16658	34.5451	Cougar Creek, ID	North Fork Clearwater River, ID	MLBM
239021	Westslope	16658	41.345	Black Bear Creek, MT	Flathead River, MT	MLBM
239022	Westslope	16658	23.9298	McGuire Creek, MT	Kootenay River, MT	MLBM
239023	Westslope	16659	34.3366	McGuire Creek, MT	Kootenay River, MT	MLBM
ET1	Westslope	16658	43.4552	Crazy Creek, BC	Fraser River, BC	MLBM
OR637300	Westslope	16658		Girardi Creek, AB	South Saskatchewan River, AB	Genbank		(Westfall, et al., 2023)
91284	Westslope	16656	17.4858	Big Creek, ID	Salmon River, ID	MLBM
P93462 GIR	Yellowstone	16658	7781	Giraffe Creek, WY	Bear River, ID	PM
P70077 ELK	Yellowstone	16658	17795	Elkhorn Creek, WY	Bighorn River, MT	PM
LEH-54434	Yellowstone	16658	1815	Lehardy Rapids, WY	Yellowstone River, WY	PM
90121	Yellowstone	16658	21.7713	McBride Lake, WY	Yellowstone River, WY	MLBM
90119	Yellowstone	16658	39.534	McBride Lake, WY	Yellowstone River, WY	MLBM
179703	Yellowstone	16658	49.4243	Woodruff Reservoir, UT	Bear River, UT	MLBM
97917	Yellowstone	16658	51.1709	Irish Canyon Creek, WY	Green River, WY	MLBM
134577	Yellowstone	16658	47.5624	Lost Creek, UT	Sevier River, UT	MLBM
136668	Yellowstone	16658	38.5095	North Fork Horse Creek, WY	Snake River, WY	MLBM
136780	Yellowstone	16658	36.8774	Glade Creek, WY	Snake River, WY	MLBM
141843	Yellowstone	16658	45.5157	Forest Creek, WY	Snake River, WY	MLBM
141946	Yellowstone	16658	36.8032	Sickle Creek, WY	Snake River, WY	MLBM
90212	Yellowstone	16658	27.5333	Hatchery Creek, WY	Yellowstone River, WY	MLBM
96876	Yellowstone	16658	553.943	Middle Fork Sheep Creek, UT	Green River, WY	MLBM	Listed as Green River Cutthroat Trout, yet had Yellowstone Cutthroat Trout Haplotype. This population has since been restored to Green River Cutthroat Trout. Additionally, this individual was missing part of tRNA-Glu
P88204 BLA	Bear River	16659	8592	Bear Lake, UT	Bear Lake, UT	PM
P93428 ROK	Bear River	16658	8108	Rock Creek, UT	Bear River, UT	PM
136684	Bear River	16658	37.5911	Dog Creek, ID	Teton River, ID	MLBM
135528	Bear River	16658	121.418	Yellow Creek, UT	Bear River, UT	MLBM
179631	Bear River	16658	32.3254	Raymond Creek, WY	Bear River, WY	MLBM
239318	Bear River	16658	28.2287	Weber River, UT	Great Salt Lake, UT	MLBM
135526	Bear River	16658	98.6758	Yellow Creek, UT	Bear Lake, UT	MLBM
179602	Bear River	16658	33.7747	Raymond Creek, WY	Bear River, WY	MLBM
179702	Bear River	16658	43.9033	Woodruff Reservoir, UT	Bear River, UT	MLBM
P88218 GLH	Bonneville	16659	9184	Glenwood Hatchery, UT	Sevier River, UT	PM
1004006	Bonneville	16661	75.6786	Hendrys Creek, NV	Western Bonneville Basin, UT	MLBM
181736	Bonneville	16659	53.2561	Deadman Creek, NV	Western Bonneville Basin, UT	MLBM
95602	Bonneville	16659	126.82	Mountain Dell Reservoir, UT	Jordon River, UT	MLBM
95606	Bonneville	16658	32.15	Mountain Dell Reservoir, UT	Jordon River, UT	MLBM
93973	Bonneville	16659	86.2717	Wallsburg Creek, UT	Provo River, UT	MLBM
93975	Bonneville	16659	404.196	Main Creek, UT	Provo River, UT	MLBM
179753	Bonneville	16659	40.5584	Holmon Creek, UT	Spanish Fork River, UT	MLBM
137358	Bonneville	16659	52.4344	Pole Creek, UT	Sevier River, UT	MLBM
91913	Bonneville	16659	116.746	Trout Creek, UT	Western Bonneville Basin, UT	MLBM
134304	Bonneville	16659	35.7625	Trout Creek, UT	Western Bonneville Basin, UT	MLBM
94051	Rainbow	16655	46.1593	Trout Creek, UT	Western Bonneville Basin, UT	MLBM	Listed as a Bonneville Cutthroat Trout yet had a Rainbow Trout haplotype
1004198	Bonneville	16659	31.2747	Mill Creek, NV	Western Bonneville Basin, UT	MLBM
98578	Bonneville	16659	119.881	Mill Creek, NV	Western Bonneville Basin, UT	MLBM	This Mitochondrial Genome was missing part of tRNA-Phe
181774	Bonneville	16659	179.361	Pine Creek, NV	Western Bonneville Basin, UT	MLBM
181752	Bonneville	16659	43.3348	Hampton Creek, NV	Western Bonneville Basin, UT	MLBM
135133	Bonneville	16659	32.7777	Willard Creek, NV	Western Bonneville Basin, UT	MLBM
1004224	Bonneville	16659	25.5327	Willard Creek, NV	Western Bonneville Basin, UT	MLBM
135226	Bonneville	16659	87.3937	Birch Creek, UT	Sevier River, UT	MLBM
135227	Bonneville	16659	96.1997	Birch Creek, UT	Sevier River, UT	MLBM
TRP-79540	Green River	16658	6227	Trapper Creek, CO	White River, CO	PM
NLK2-86080	Green River	16658	6222	Lake Nanita, CO	Colorado River, CO	PM
P112700 AU	Green River	16658	5755	South Beaver Creek, WY	Green River, WY	PM
P106910 AI	Green River	16658	6997	Boulder Creek, W Fk, UT	Escalante River, UT	PM
92190	Green River	16658	66.1049	Boulder Creek, E Fk, UT	Escalante River, UT	MLBM
P7490 TRC	Green River	16659	12642	Trout Creek, CO	Yampa River, CO	PM
NAV-61140	Green River	16658	3404	Navajo River, CO	San Jaun River, CO	PM
95578	Green River	16658	33.4717	Burnt Fork, UT	Green River, WY	MLBM
90578	Green River	16812	42.6558	Figure Eight Lake, UT	Green River, UT	MLBM	This Mitochondrial Genome was missing part of COXIII and included additional misassemblies in other non-coding regions
135186	Green River	16658	227.252	White River, UT	Price River, UT	MLBM
132474	Green River	16577	40.313	Beaver Creek, CO	Yampa River, CO	MLBM	This Mitochondrial Genome was complete in all 37 genes, though was missing part of non-coding regions
134748	Green River	16658	23.9201	Fryingpan River, CO	Colorado River, CO	MLBM
179103	Green River	16658	49.4243	Graneros Creek, CO	Arkansas River, CO	MLBM
33654	Green River	16658	42.7772	Augustora Creek, CO	San Jaun River, CO	MLBM
134537	Green River	16658	25.2017	Navajo River, CO	San Jaun River, CO	MLBM
134688	Green River	16658	25.5373	Little Cabin Creek, CO	Fraser River, CO	MLBM
134387	Green River	16658	29.1931	South Fork Little Snake River, WY	Yampa River, CO	MLBM
134410	Green River	16658	53.3545	West Fork North Elk Creek, CO	White River, CO	MLBM
JAR-120308	Rio Grande	16658	7793	Jaroso Creek, CO	Rio Grande River, CO	PM
P112712 AV	Rio Grande	16659	9301	Rio Valdez, NM	Pecos River, NM	PM
P108400 AM	Rio Grande	16658	10466	Leandro Creek	Canadian River, NM	PM
P106610 Q	Rio Grande	16658	11623	Carnero Creek, NM	Rio Grande River, NM	PM
P106592 P	Rio Grande	16659	6800	Osier Creek, CO	Rio Grande River, CO	PM
P106573 O	Rio Grande	16658	12306	West Indian Creek, CO	Rio Grande River, CO	PM
90714	Rio Grande	16658	89.3875	Peralta Creek, NM	Rio Grande River, NM	MLBM
90715	Rio Grande	16658	81.2748	Peralta Creek, NM	Rio Grande River, NM	MLBM
57045	Rio Grande	16658	53.558	Ventero Creek, CO	Rio Grande River, CO	MLBM
99588	Rio Grande	16658	20.9078	East Pass Creek	Rio Grande River, CO	MLBM
MW300343	Rio Grande	16659		Rio Bonito, NM	Unknown	Genbank		(Diver, et al, 2024)
MW300344	Rio Grande	16659		Rio Bonito, NM	Unknown	Genbank		(Diver, et al, 2024)
99839	Rio Grande	16658	104.314	Little Vermejo, NM	Canadian River, NM	MLBM
99844	Rio Grande	16658	88.9503	Little Vermejo, NM	Canadian River, NM	MLBM
99841	Rio Grande	16658	133.35	Little Vermejo, NM	Canadian River, NM	MLBM
135655	Yellowfin	16659	14.1	Twin Lakes, CO	Arkansas River, CO	PM	Collected by Jordon in 1889. Collection number NMNH 41641
BEA3-127721	Greenback	16657	5702	Bear Creek, CO	Arkansas River, CO	PM
P84616 BEA2	Greenback	16657	15595	Bear Creek, CO	Arkansas River, CO	PM
P84640 BEA2	Greenback	16657	12734	Bear Creek, CO	Arkansas River, CO	PM
P71317 BLH	Greenback	16657	15344	Black Hollow Creek, CO	South Platte River, CO	PM
179073	Greenback	16657	42.2079	Bear Creek, CO	Arkansas River, CO	MLBM
HDC-124638	San Juan	16658	5427	Headache Creek, CO	San Jaun River, CO	PM
P80204 BGB	San Juan	16658	12774	Big Bend Creek, CO	Animas River, CO	PM
P106463 H	San Juan	16658	10297	Tabeguache Creek, CO	San Miguel River, CO	PM
98813	San Juan	16658	147.704	Headache Creek, CO	San Jaun River, CO	MLBM
134518	San Juan	16658	26.2086	Cutthroat Creek, CO	San Jaun River, CO	MLBM
P106662 U	Uncompahgre	16659	11623	Como Creek, CO	South Platte River, CO	PM
P106390 C	Uncompahgre	16658	11415	Hayden Creek, S Prong, CO	Arkansas River, CO	PM
P110793 GOA2	Uncompahgre	16659	8284	Goat Creek, CO	San Miguel River, CO	PM
P54451 BTC	Uncompahgre	16658	15421	Bobtail Creek, CO	Colorado River, CO	PM
P106490 I	Uncompahgre	16659	12293	Big Red Canyon Creek, CO	San Miguel River, CO	PM
CRR-68306	Uncompahgre	16657	6868	Carr Creek, CO	Colorado River, CO	PM
134453	Uncompahgre	16657	62.2496	Roan Creek, CO	Colorado River, CO	MLBM
179085	Uncompahgre	16658	49.8678	North Taylor Creek, CO	Arkansas River, CO	MLBM	This Mitochondrial Genome was missing part of tRNA-Met
179022	Uncompahgre	16658	45.8572	Severy Creek, CO	Arkansas River, CO	MLBM	This Mitochondrial Genome was missing part of tRNA-Lys
131931	Uncompahgre	16659	42.8267	Como Creek, CO	South Platte River, CO	MLBM
180008	Uncompahgre	16658	139.943	Beaver Creek, UT	Dolores River, CO	MLBM
180018	Uncompahgre	16658	135.881	Beaver Creek, UT	Dolores River, CO	MLBM
180020	Uncompahgre	16658	70.0319	Beaver Creek, UT	Dolores River, CO	MLBM
132038	Uncompahgre	16657	31.9292	Hayden Creek, S Prong, CO	Arkansas River, CO	MLBM
134658	Uncompahgre	16658	30.9337	Steelman Creek, CO	Colorado River, CO	MLBM
78265	Uncompahgre	16658	22.8945	West Antelope, CO	Gunnison River, CO	MLBM
142903	Uncompahgre	16659	39.5231	Coon Creek, CO	Colorado River, CO	MLBM
